# Supplementary material for: SupporTive Care At Home Research (STAHR) for patients with advanced cancer: Protocol for a cluster non-randomized controlled trial
Source: PLoS One. 2024 May 13;19(5):e0302011. doi: 10.1371/journal.pone.0302011 (PMC11090303; doi:10.1371/journal.pone.0302011)
Supplement: S1 Data — (ZIP) [file pone.0302011.s002.zip]

Archive with 15 entries (15 files):
- IRB_CAUH_2204-006-502_approval.pdf
- IRB_CAUH_2204-006-502_approval_extension_document.pdf
- IRB_CHAMC_2202-04-025-005_approval.pdf
- IRB_CHAMC_2202-04-025-005_approval_extension_document.pdf
- IRB_DUIH 2022-02-013-017_approval.pdf
- IRB_DUIH 2022-02-013-017_approval_extension_document_kor.pdf
- IRB_DUIH_2022-02-013-017_approval_extension_document.doc
- IRB_KHUH-2022-06-064-013_approval.doc
- IRB_KHUH-2022-06-064-013_approval_extension_document.doc
- IRB_KHUH-2022-06-064-013_approval_extension_document_kor.pdf
- IRB_KHUH-2022-06-064-013_approval_kor.pdf
- IRB_SNUBH_B-2206-765-402_approval.pdf
- IRB_SNUBH_B-2206-765-402_approval_extension_document.pdf
- IRB_SNUH_H-2201-147-1294_approval.pdf
- IRB_SNUH_H-2201-147-1294_approval_extension_document.pdf
